# Supplementary material for: Circular RNA BCRC-3 suppresses bladder cancer proliferation through miR-182-5p/p27 axis
Source: Mol Cancer. 2018 Oct 3;17:144. doi: 10.1186/s12943-018-0892-z (PMC6169039; doi:10.1186/s12943-018-0892-z)
Supplement: Supplementary file 1 — Table S1. Clinicopathological features of 47 BC patients and the expression of BCRC-3 and miR-182-5p. Table S2 Detailed information of primers and RNA sequences used in this study. (ZIP 22 kb) [file 12943_2018_892_MOESM1_ESM.zip]

Archive with 2 entries (2 files):
- Table.S1.docx
- Table.S2.xlsx
