# Supplementary material for: Circular RNA BCRC-3 suppresses bladder cancer proliferation through miR-182-5p/p27 axis
Source: Mol Cancer. 2018 Oct 3;17:144. doi: 10.1186/s12943-018-0892-z (PMC6169039; doi:10.1186/s12943-018-0892-z)
Supplement: Supplementary file 1 — Table S1. Clinicopathological features of 47 BC patients and the expression of BCRC-3 and miR-182-5p. Table S2 Detailed information of primers and RNA sequences used in this study. (ZIP 22 kb) [file 12943_2018_892_MOESM1_ESM.zip › Table.S2.xlsx]

## Sheet: Primers for PCR 
Primers for PCR (5'-3')
BCRC-3 Forward/divergent F	GTCAGGAGGGCAGCAGTAGA
BCRC-3 Reverse/divergent R	AACTCAATAGCCATTTCACCAC
linear-BCRC-3 Forward/convergent F	CTTTAGTAATGTATGGGAGGAT
linear-BCRC-3 Reverse/convergent R	GTTTGCTATAACGGTTGC
PSMD1 Forward	TCCGAGTCCGTAGACAAAATAGA
PSMD1 Reverse	CCACACATTGTTTGGTGTAGTGA
GAPDH Forward	CAATGACCCCTTCATTGACC
GAPDH Reverse	TTGATTTTGGAGGGATCTCG
divergent-GAPDH Forward	GAAGGTGAAGGTCGAGTC
divergent-GAPDH Reverse	GAAGATGGTGATGGGATTTC
p27 Forward	TAATTGGGGCTCCGGCTAACT
p27 Reverse	TGCAGGTCGCTTCCTTATTCC
hsa-miR-495-3p Forward	Ribobio
hsa-miR-495-3p Reverse	Ribobio
hsa-miR-24-3p Forward	Ribobio
hsa-miR-24-3p Reverse	Ribobio
hsa-miR-377-3p Forward	Ribobio
hsa-miR-377-3p Reverse	Ribobio
hsa-miR-96-5p Forward	Ribobio
hsa-miR-96-5p Reverse	Ribobio
hsa-miR-182-5p Forward	Ribobio
hsa-miR-182-5p Reverse	Ribobio
hsa-miR-1271-5p Forward	Ribobio
hsa-miR-1271-5p Reverse	Ribobio
hsa-miR-194-5p Forward	Ribobio
hsa-miR-194-5p Reverse	Ribobio
U6 Forward	Ribobio
U6 Reverse	Ribobio
Oligonucleotide (5'-3')
BCRC-3 pull down probe(biotin)	CTGTTTCCATCGAGTCACTGAATAGAATGAACCC
McroRNA mimic N.C sense	UUCUCCGAACGUGUCACGUTT
McroRNA mimic N.C antisense	ACGUGACACGUUCGGAGAATT
miR-182-5p mimics sense	UUUGGCAAUGGUAGAACUCACACU
miR-182-5p mimics antisense	UGUGAGUUCUACCAUUGCCAAAUU
siRNA vector sense	UUCUCCGAACGUGUCACGUTT
siRNA vector antisense	ACGUGACACGUUCGGAGAATT
siBCRC3-1 sense	UUCAUUCUAUUCAGUGACUTT
siBCRC3-1 antisense	AGUCACUGAAUAGAAUGAACC
siBCRC3-2 sense	UUCUAUUCAGUGACUCGAUTT
siBCRC3-2 antisense	AUCGAGUCACUGAAUAGAAUG
siBCRC3-3 sense	UCAUUCUAUUCAGUGACUCTT
siBCRC3-3 antisense	GAGUCACUGAAUAGAAUGAAC
FISH probes
FAM biotined miR-182-5p mimic	Ribobio
FISH probe for BCRC-3(cy3)	Ribobio
U6	Ribobio
18S	Ribobio
